# Supplementary material for: The bioinformatics wealth of nations
Source: Bioinformatics. 2020 Mar 4;36(9):2963–5. doi: 10.1093/bioinformatics/btaa132 (PMC7203752; doi:10.1093/bioinformatics/btaa132)
Supplement: btaa132_Supplementary_Data [file btaa132_supplementary_data.zip]

Archive with 3 entries (2 files):
- btaa132-Suppl_Data/
- btaa132-Suppl_Data/TableS2.csv
- btaa132-Suppl_Data/TableS1.csv
