# Supplementary material for: The bioinformatics wealth of nations
Source: Bioinformatics. 2020 Mar 4;36(9):2963–5. doi: 10.1093/bioinformatics/btaa132 (PMC7203752; doi:10.1093/bioinformatics/btaa132)
Supplement: btaa132_Supplementary_Data [file btaa132_supplementary_data.zip › btaa132-Suppl_Data/TableS2.csv]

COUNTRY	publications all	publ rank	citations	cit rank	citations/publication	rank cit/publ	h-index	rank h-index	top1% rank	pop. (k)	PpM	PpM rank	h/pM	rank h/pM
UNITED STATES	35596	1	1779800	1	50.00	10	427	1	1	327200	109	16	1.31	30
UNITED KINGDOM	9173	3	486787	2	53.07	6	273	2	2	66400	138	12	4.11	21
GERMANY	7842	4	390478	3	49.79	11	233	3	3	82790	95	19	2.81	24
FRANCE	4873	5	220138	5	45.18	12	187	4	5	66990	73	20	2.79	25
CANADA	4481	7	177560	7	39.63	19	174	5	6	37590	119	15	4.63	20
SWITZERLAND	2501	12	177475	8	70.96	3	162	6	8	8556	292	1	18.93	3
CHINA	19010	2	285150	4	15.00	38	160	7	19	1386000	14	32	0.12	39
AUSTRALIA	3426	10	147837	9	43.15	13	142	8	10	24600	139	11	5.77	15
SPAIN	3380	11	135609	10	40.12	17	139	9	12	46660	72	22	2.98	23
JAPAN	3823	8	192836	6	50.44	8	139	9	4	126800	30	29	1.10	31
NETHERLANDS	2470	13	98793	13	40.00	18	136	11	9	17180	144	8	7.92	14
SWEDEN	2228	14	134833	11	60.52	5	129	12	11	10120	220	4	12.75	9
ITALY	3765	9	110340	12	29.31	24	127	13	7	60480	62	24	2.10	26
DENMARK	1328	20	92128	14	69.37	4	120	14	14	5603	237	2	21.42	2
ISRAEL	1779	16	74211	15	41.72	16	120	14	15	8712	204	5	13.77	8
BELGIUM	1617	19	68153	16	42.15	15	116	16	13	11400	142	10	10.18	12
AUSTRIA	1077	23	54734	18	50.82	7	103	17	18	8822	122	14	11.68	11
INDIA	4797	6	65791	17	13.72	39	93	18	22	1339000	4	40	0.07	40
FINLAND	987	24	38475	22	38.98	20	87	19	17	5513	179	6	15.78	5
NORWAY	855	28	36118	23	42.24	14	85	20		5328	160	7	15.95	4
SINGAPORE	1261	22	40233	21	31.91	23	82	21	27	5612	225	3	14.61	7
KOREA (SOUTH)	1948	15	42405	20	21.77	32	78	22	20	51470	38	27	1.52	29
RUSSIA	1328	20	28644	25	21.57	33	72	23	16	144500	9	35	0.50	35
IRELAND	691	30	50992	19	73.79	2	71	24	25	4830	143	9	14.70	6
TAIWAN	1747	17	30162	24	17.27	36	71	24	24	23780	73	20	2.99	22
POLAND	983	26	21188	29	21.55	34	65	26	21	37980	26	30	1.71	28
BRAZIL	1721	18	27796	26	16.15	37	65	26	23	209300	8	37	0.31	38
HONG KONG	984	25	23290	28	23.67	30	64	28		7392	133	13	8.66	13
NEW ZEALAND	474	37	23829	27	50.27	9	58	29		4794	99	18	12.10	10
PORTUGAL	733	29	19727	31	26.91	27	58	29	28	10290	71	23	5.64	16
SAUDI ARABIA	622	32	14613	35	23.49	31	58	29		32940	19	31	1.76	27
MEXICO	665	31	16848	32	25.34	28	57	32		129200	5	39	0.44	37
SOUTH AFRICA	602	33	20757	30	34.48	22	54	33	29	56720	11	33	0.95	33
CZECH REPUBLIC	502	36	14393	36	28.67	26	53	34		10650	47	26	4.98	18
GREECE	583	34	14759	34	25.32	29	53	34	26	10740	54	25	4.93	19
HUNGARY	350	39	12796	37	36.56	21	52	36		9773	36	28	5.32	17
ESTONIA	133	40	10396	38	78.17	1	44	37		1325	100	17	33.21	1
ARGENTINA	420	38	8844	39	21.06	35	44	37		44270	9	35	0.99	32
TURKEY	563	35	16364	33	29.07	25	44	37		80810	7	38	0.54	34
IRAN	926	27	8354	40	9.02	40	37	40	30	81160	11	33	0.46	36
