# Supplementary material for: The bioinformatics wealth of nations
Source: Bioinformatics. 2020 Mar 4;36(9):2963–5. doi: 10.1093/bioinformatics/btaa132 (PMC7203752; doi:10.1093/bioinformatics/btaa132)
Supplement: btaa132_Supplementary_Data [file btaa132_supplementary_data.zip › btaa132-Suppl_Data/TableS1.csv]

COUNTRY	publications	citations	citations/publication	H-index
UNITED STATES	35596	1779800	50.000	427
UNITED KINGDOM	9173	486787	53.067	273
GERMANY	7842	390478	49.793	233
FRANCE	4873	220138	45.175	187
CANADA	4481	177560	39.625	174
SWITZERLAND	2501	177475	70.962	162
CHINA	19010	285150	15.000	160
AUSTRALIA	3426	147837	43.151	142
JAPAN	3823	192836	50.441	139
SPAIN	3380	135609	40.121	139
NETHERLANDS	2470	98793	39.997	136
SWEDEN	2228	134833	60.518	129
ITALY	3765	110340	29.307	127
DENMARK	1328	92128	69.373	120
ISRAEL	1779	74211	41.715	120
BELGIUM	1617	68153	42.148	116
AUSTRIA	1077	54734	50.821	103
INDIA	4797	65791	13.715	93
FINLAND	987	38475	38.982	87
NORWAY	855	36118	42.243	85
SINGAPORE	1261	40233	31.906	82
KOREA, SOUTH	1948	42405	21.768	78
RUSSIA	1328	28644	21.569	72
IRELAND	691	50992	73.795	71
TAIWAN	1747	30162	17.265	71
POLAND	983	21188	21.554	65
BRAZIL	1721	27796	16.151	65
HONG KONG	984	23290	23.669	64
NEW ZEALAND	474	23829	50.272	58
PORTUGAL	733	19727	26.913	58
SAUDI ARABIA	622	14613	23.494	58
MEXICO	665	16848	25.335	57
SOUTH AFRICA	602	20757	34.480	54
CZECH REPUBLIC	502	14393	28.671	53
GREECE	583	14579	25.007	53
HUNGARY	350	12796	36.560	52
ESTONIA	133	10396	78.165	44
TURKEY	563	16364	29.066	44
ARGENTINA	420	8844	21.057	44
SLOVENIA	216	6050	28.009	38
IRAN	926	8354	9.022	37
CHILE	322	6988	21.702	36
CROATIA	155	6161	39.748	34
THAILAND	354	4500	12.712	32
EGYPT	311	3224	10.367	31
LEBANON	138	3805	27.572	28
SLOVAKIA	108	2420	22.407	27
LUXEMBOURG	148	3305	22.331	27
MALAYSIA	364	3799	10.437	27
ICELAND	79	3621	45.835	26
COLOMBIA	291	8377	28.787	26
PAKISTAN	413	2910	7.046	26
QATAR	117	2519	21.530	24
LITHUANIA	72	1732	24.056	22
CUBA	85	2894	34.047	21
KENYA	93	1955	21.022	21
BULGARIA	92	1636	17.783	21
PHILIPPINES	63	1520	24.127	20
VIETNAM	110	1497	13.609	19
MACAU	87	1278	14.690	18
MONGOLIA	135	1358	10.059	18
PUERTO RICO	62	5612	90.516	17
CYPRUS	68	934	13.735	17
ROMANIA	102	1393	13.657	17
INDONESIA	88	1099	12.489	17
TUNISIA	121	1028	8.496	17
PANAMA	38	1454	38.263	16
URUGUAY	63	1347	21.381	16
NIGERIA	81	894	11.037	14
SERBIA	91	769	8.451	14
VENEZUELA	29	1757	60.586	13
REUNION AND ASSOCIATED ISLANDS	29	1727	59.552	13
CAMEROON	37	702	18.973	13
GHANA	41	696	16.976	13
MOROCCO	53	612	11.547	13
FIJI	24	405	16.875	12
JORDAN	52	805	15.481	12
BANGLADESH	96	836	8.708	12
BELARUS	30	335	11.167	11
UKRAINE	47	460	9.787	11
BURKINA FASO	18	529	29.389	10
UGANDA	27	348	12.889	10
ALGERIA	42	207	4.929	10
TANZANIA	25	1699	67.960	9
NEPAL	13	629	48.385	9
LATVIA	22	416	18.909	9
KUWAIT	18	315	17.500	9
SUDAN	27	428	15.852	9
PERU	39	603	15.462	9
ECUADOR	40	293	7.325	9
ETHIOPIA	29	226	7.793	8
SENEGAL	13	1147	88.231	7
GUINEA	9	695	77.222	7
MALAWI	14	978	69.857	7
GAMBIA, THE	17	564	33.176	7
BELGIUM AND LUXEMBOURG	16	234	14.625	7
MAURITIUS	16	189	11.813	7
ARMENIA	29	319	11.000	7
COSTA RICA	23	232	10.087	7
OMAN	20	176	8.800	7
KAZAKHSTAN	40	156	3.900	7
MADAGASCAR	10	278	27.800	6
MALI	13	343	26.385	6
CONGO	9	232	25.778	6
GUADELOUPE	11	267	24.273	6
JAMAICA	12	264	22.000	6
BENIN	15	219	14.600	6
TRINIDAD AND TOBAGO	13	145	11.154	6
MACEDONIA (FYROM, not Greece)	11	113	10.273	6
IRAQ	29	107	3.690	6
FRENCH GUIANA	5	145	29.000	5
SRI LANKA	21	359	17.095	5
NEW CALEDONIA	7	119	17.000	5
MOZAMBIQUE	5	80	16.000	5
ZIMBABWE	9	101	11.222	5
ZAMBIA	7	72	10.286	5
UNITED ARAB EMIRATES	16	76	4.750	5
GABON	4	286	71.500	4
SIERRA LEONE	4	143	35.750	4
AZORES	6	200	33.333	4
MALTA	7	167	23.857	4
SVALBARD	6	103	17.167	4
BOTSWANA	6	63	10.500	4
CAMBODIA	5	38	7.600	4
YEMEN	8	53	6.625	4
MONACO	3	212	70.667	3
ST. LUCIA (not Australia)	3	146	48.667	3
BAHRAIN	4	190	47.500	3
NAMIBIA	4	129	32.250	3
GUAM	3	70	23.333	3
HAITI	3	41	13.667	3
SEYCHELLES	4	54	13.500	3
MONTSERRAT	4	51	12.750	3
GRENADA	4	43	10.750	3
NIGER	5	38	7.600	3
BURMA (MYANMAR)	6	44	7.333	3
GEORGIA (not USA)	6	40	6.667	3
LAOS	4	23	5.750	3
LIBYA	8	34	4.250	3
MONTENEGRO	7	26	3.714	3
AZERBAIJAN	6	22	3.667	3
SWAZILAND	2	149	74.500	2
BOLIVIA	3	85	28.333	2
BERMUDA	2	37	18.500	2
NICARAGUA	2	24	12.000	2
PARAGUAY	3	26	8.667	2
SYRIA	6	23	3.833	2
PAPUA NEW GUINEA	3	241	80.333	1
HONDURAS	1	63	63.000	1
BRUNEI	1	55	55.000	1
GAZA STRIP	1	50	50.000	1
LIECHTENSTEIN	1	50	50.000	1
LIBERIA	1	44	44.000	1
ANGOLA	1	33	33.000	1
PALAU - TRUST TERRITORY OF THE PACIFIC ISLANDS	1	24	24.000	1
TOGO	1	16	16.000	1
GUINEA-BISSAU	1	13	13.000	1
ANTARCTICA	1	11	11.000	1
MADEIRA	1	11	11.000	1
YUGOSLAVIA (& FORMER TERRITORY)	1	7	7.000	1
MOLDOVA	1	6	6.000	1
CANARY ISLANDS	1	5	5.000	1
GUATEMALA	1	5	5.000	1
MARTINIQUE	1	5	5.000	1
ALBANIA	1	3	3.000	1
RWANDA	3	5	1.667	1
CAYMAN ISLANDS	1	1	1.000	1
GREENLAND	2	1	0.500	1
UZBEKISTAN	5	1	0.200	1
BARBADOS	1	0	0.000	0
CHAD	1	0	0.000	0
FAROE ISLANDS	1	0	0.000	0
KYRGYZSTAN	3	0	0.000	0
SOLOMON ISLANDS	1	0	0.000	0
ZAIRE	0	0	-	0
AFGHANISTAN	0	0	-	0
AMERICAN SAMOA	0	0	-	0
ANDORRA	0	0	-	0
ANGUILLA	0	0	-	0
ANTIGUA AND BARBUDA	0	0	-	0
ANTIGUA, ST. KITTS, NEVIS, BARBUDA	0	0	-	0
ARUBA	0	0	-	0
ASCENSION ISLAND	0	0	-	0
ASHMORE AND CARTIER ISLANDS	0	0	-	0
BAHAMAS, THE	0	0	-	0
BAKER ISLAND	0	0	-	0
BASSAS DA INDIA	0	0	-	0
BELIZE	0	0	-	0
BHUTAN	0	0	-	0
BOSNIA AND HERZEGOVINA	0	0	-	0
BOUVET ISLAND	0	0	-	0
BRITISH INDIAN OCEAN TERRITORY	0	0	-	0
BURMA	0	0	-	0
BURUNDI	0	0	-	0
CANTON ISLAND	0	0	-	0
CAPE VERDE	0	0	-	0
CAROLINE ISLANDS	0	0	-	0
CENTRAL AFRICAN REPUBLIC	0	0	-	0
CEUTA AND MELILLA	0	0	-	0
CHRISTMAS ISLAND	0	0	-	0
CLIPPERTON ISLAND	0	0	-	0
COCOS (KEELING) ISLANDS	0	0	-	0
COMOROS	0	0	-	0
COOK ISLANDS	0	0	-	0
CORAL SEA ISLANDS	0	0	-	0
COTE D'IVOIRE	0	0	-	0
DEMOCRATIC YEMEN	0	0	-	0
DJIBOUTI	0	0	-	0
DOMINICA	0	0	-	0
DOMINICAN REPUBLIC	0	0	-	0
EL SALVADOR	0	0	-	0
EQUATORIAL GUINEA	0	0	-	0
ERITREA	0	0	-	0
EUROPA ISLAND	0	0	-	0
FALKLAND ISLANDS (ISLAS MALVINAS)	0	0	-	0
FORMER USSR (ASIA)	0	0	-	0
FORMER USSR (EUROPE)	0	0	-	0
FRENCH POLYNESIA	0	0	-	0
FRENCH SOUTHERN AND ANTARCTIC LANDS	0	0	-	0
GIBRALTAR	0	0	-	0
GLORIOSO ISLANDS	0	0	-	0
GUERNSEY	0	0	-	0
GUYANA	0	0	-	0
HEARD ISLAND AND MCDONALD ISLANDS	0	0	-	0
HOWLAND ISLAND	0	0	-	0
ISRAEL-JORDAN DMZ	0	0	-	0
JAN MAYEN	0	0	-	0
JARVIS ISLAND	0	0	-	0
JERSEY (not USA)	0	0	-	0
JOHNSTON ATOLL	0	0	-	0
JUAN DE NOVA ISLAND	0	0	-	0
KINGMAN REEF	0	0	-	0
KIRIBATI	0	0	-	0
KOREA, NORTH	0	0	-	0
LESOTHO	0	0	-	0
MALDIVES	0	0	-	0
MAN, ISLE OF	0	0	-	0
MARSHALL ISLANDS	0	0	-	0
MAURITANIA	0	0	-	0
MAYOTTE	0	0	-	0
MICRONESIA, FEDERATED STATES OF	0	0	-	0
MIDWAY ISLANDS	0	0	-	0
NAURU	0	0	-	0
NAVASSA ISLAND	0	0	-	0
NETHERLANDS ANTILLES	0	0	-	0
NIUE	0	0	-	0
NORFOLK ISLAND	0	0	-	0
NORTH PACIFIC ISLANDS	0	0	-	0
NORTHERN MARIANA ISLANDS	0	0	-	0
OCEAN WEATHER STATIONS	0	0	-	0
PALMYRA ATOLL	0	0	-	0
PARACEL ISLANDS	0	0	-	0
PHOENIX ISLANDS	0	0	-	0
PITCAIRN ISLANDS	0	0	-	0
SAMOA	0	0	-	0
SAN MARINO	0	0	-	0
SAO TOME AND PRINCIPE	0	0	-	0
SARAWAK AND SABA	0	0	-	0
SOMALIA	0	0	-	0
SOUTH GEORGIA AND THE SOUTH SANDWICH ISLANDS	0	0	-	0
SOUTH PACIFIC ISLANDS	0	0	-	0
SOUTHERN LINE ISLANDS	0	0	-	0
SPRATLY ISLANDS	0	0	-	0
ST. HELENA	0	0	-	0
ST. KITTS AND NEVIS	0	0	-	0
ST. LUCIA AND ST. VINCENT	0	0	-	0
ST. MAARTEN	0	0	-	0
ST. MARTEEN, ST. EUSTATIUS, AND SABA	0	0	-	0
ST. MARTIN AND ST. BARTHOLOMEW	0	0	-	0
ST. PIERRE AND MIQUELON	0	0	-	0
ST. VINCENT AND THE GRENADINES	0	0	-	0
SURINAME	0	0	-	0
TAJIKISTAN	0	0	-	0
TOKELAU	0	0	-	0
TONGA	0	0	-	0
TROMELIN ISLAND	0	0	-	0
TURKMENISTAN	0	0	-	0
TURKS AND CAICOS ISLANDS	0	0	-	0
TUVALU	0	0	-	0
VANUATU	0	0	-	0
VATICAN CITY	0	0	-	0
VIRGIN ISLANDS (BRITISH)	0	0	-	0
VIRGIN ISLANDS (U.S.)	0	0	-	0
WAKE ISLAND	0	0	-	0
WALLIS AND FUTUNA	0	0	-	0
WEST BANK	0	0	-	0
WESTERN SAHARA	0	0	-	0
WESTERN SAMOA	0	0	-	0
